# Supplementary material for: Racial and ethnic disparities in medication adherence among privately insured patients in the United States
Source: PLoS One. 2019 Feb 14;14(2):e0212117. doi: 10.1371/journal.pone.0212117 (PMC6375669; doi:10.1371/journal.pone.0212117)
Supplement: S1 File — (XLSX) [file pone.0212117.s005.xlsx]

## Sheet: A1 - Sample Selection
Table A1 - Sample Selection
Enrolled in 2013, < 65 by 2013, >=18 by 2011	1439114
Step	Oral Antidiabetic		Antihypertensive		Antihyperlipidemic
Statistic	Count	%	Count	%	N	%
Any Fill	80374	5.58496	214696	14.9186	197410	13.7175
At least two fills on different dates	72019	5.0044	194365	13.5059	178096	12.3754
First fill before 2013	57931	4.02546	159684	11.096	147521	10.2508
Continuously enrolled from first fill till 12/31/2013	56720	3.94131	156468	10.8725	144673	10.0529
Note: Percentages is calculated based on the 1.43 million eligible patients in the sample

## Sheet: A2 - Charactersitics by Race
Table A2 - Characteristics of Patients by Race
		White	Asian	Black	Hispanic
Patient Characteristics
Age, mean (SD), y		53.1 (8.5)	50.0 (9.3)	52.0 (8.8)	50.5 (8.9)
Male, %		57	60	45	56
Education, %
	Less than College	27	13	48	42
	College	55	48	48	48
	Advanced	18	39	4	10
Annual Household Income, %
	<$40K	8	5	25	18
	$40K-$49K	5	3	11	10
	$50K-$59K	7	5	11	10
	$60K-$74K	11	8	14	14
	$75K-$99K	18	16	17	17
	>$100K	52	63	22	31
Insurance Plan Type, %
	Point of Service (POS)	76	74	68	76
	Exclusive Provider Organization (EPO)	12	14	22	15
	Health Maintenance Organization (HMO)	9	10	8	8
	Others (PPO, Indemnity and others)	3	2	2	1
Charlson Comorbidity Index, mean (SD)		1.2 (1.7)	1.1 (1.6)	1.5 (2.0)	1.4 (1.8)

## Sheet: A3 - OOP Cost
Table A3. Out-of-Pocket Cost for 30-Day Supply, mean, $
Therapeutic Class	All	White	Asian	Black	Hispanic
Oral Antidiabetic	14.4	14.7	12	14.7	13.7
Antihypertensive	15.1	14.6	15	18.2	14.3
Antihyperlipidemic	17.9	17.9	16.8	18.8	17.1
Note: Out-of-Pocket cost per day of supply is calculated as the sum of deductible and copay, divided by total days of supply

## Sheet: A4 - Whether Adherent
Table A4. Whether Adherent (PDC >= 0.8) by Race, Gender, Education and Income Groups
	Whether Adherent (Unadjusted), %				Whether Adherent (Adjusted), %
	Oral Antidiabetic	Antihypertensive	Antihyperlipidemic		Oral Antidiabetic	Antihypertensive	Antihyperlipidemic
All	52.9	60.3	53.7		52.9	60.3	53.7
	By Race
White	56.9	63.9	56.9		55.3	62.6	55.9
Asian	51.8	58.8	48.1		53	58.7	48.9
Black	43.3	48.2	41.6		46.7	52.8	46.1
Hispanic	41.8	48.7	39.6		46.7	53.1	43.6
	By Education
College Degree	60.6	67.1	59.2		57.8	63.3	56.9
Some College	54.2	61.5	54.7		53.1	60.5	53.9
High School and Less	48.4	55.2	47.9		51	58.7	51
	By Household Income
HH Income > $100K	59.7	66.2	58		56.1	63.5	55.9
$75K-$99K	54.3	61.4	53.8		53.6	61.1	53.8
$60K-$74K	52.5	59.1	51.6		53.2	60.1	52.8
$50K-$59K	50	55.4	49.6		51.9	57.6	51.8
$40K-$49K	48.2	53.8	47.5		51.5	57	50.5
<$40K	43	50.1	43.8		48.1	55	48.3
Note. The adjusted proportion of adherent patients were calcualted based on a multivariate logistic regression models, adjusting for patients' demographics, comorbidities, SES and copay.

## Sheet: A5 - SES Unknown
Table A5. Percentage of Unknown by Variable and Therapeutic Class
Variable	Oral Antidiabetic	Antihypertensive	Antihyperlipidemic
Race	4	3.8	4.3
Education	0.6	0.6	0.6
Income	10.1	9.3	8.4

## Sheet: A6 - Days of Supply
	Table A6.1 - Share of Count of Prescription Fills by Days of Supply (%)
	Days of Supply Categories (days)	Oral Antidiabetic (Total count of fills = 1,239,154)	Antihypertensive (Total count of fills = 2,680,010 )	Antihyperlipidemic (Total count of fills = 2,236,763)
	1 to 29	1.92	0.94	0.55
	30	83.25	82.76	81.37
	31 to 89	1.38	1.44	1.47
	90	13.35	14.74	16.47
	90 +	0.1	0.12	0.14
	Note: The table above summarizes the percentage of prescription refills based on the days of supply for all the refills by patients in our analytic sample
	Table A6.2 - Average Patient-level Share of Days Supply Obtained through Refills with ≤ 30 days of Supply by Race and Therapeutic Class (%)
	Race	Oral Antidiabetic (Total count of patients = 56,720)	Antihypertensive (Total count of patients = 156,468)	Antihyperlipidemic (Total count of patients = 144,673)
	White	72.002	68.5	66.1
	Asian	69.3205	65.2	66.3
	Black	78.897	77.9	76
	Hispanic	84.6479	81	79.6
	Note: In the above analysis, we first calcualted, on an individual patient basis, the share of days of supply obtained through refills with less than or equal to 30 days of supply, which was subsequently used to derive the average for a racial subgroup and therapeutic class
	Table A6.3 - Average Days Supply Per Refill by Race and Therapeutic Class (mean/s.d.)
	Race	Oral Antidiabetic (Total count of patients = 56,720)	Antihypertensive (Total count of patients = 156,468)	Antihyperlipidemic (Total count of patients = 144,673)
	White	43 (22)	46 (24)	47 (25)
	Asian	44 (22)	47 (24)	47 (24)
	Black	39 (18)	40 (20)	41 (21)
	Hispanic	37 (16)	39 (24)	40 (20)
	Note: in the above analysis, we first calculated the average days of supply across all fills on an individual patient level, before aggregating to a race and therapeutic class level.
	Table A6.4 - The Impact of Average Days of Supply on the Association Between Race and Medication Adherence
	Race	Oral Antidiabetic (Total count of patients = 56,720)	Antihypertensive (Total count of patients = 156,468)	Antihyperlipidemic (Total count of patients = 144,673)
	Covariates in the Model
	Difference in Average PDC between Hispanics and Whites, %
	Baseline	-8.4	-7.9	-9.2
	(1) Demographics + Comorbidities + Out-of-Pocket (OOP) Cost + Education + Income	-4.9	-5.2	-6.5
	(2) = (1) + Average Days of Supply Per Refill	-4.1	-4.6	-5.9
	Difference in Average PDC between Blacks and Whites, %
	Baseline	-7.5	-7.8	-8.7
	(1) Demographics + Comorbidities + Out-of-Pocket (OOP) Cost + Education + Income	-4.8	-5	-5.7
	(2) = (1) + Average Days of Supply Per Refill	-4.4	-4.5	-5.2
	Difference in Average PDC between Asians and Whites, %
	Baseline	-2.6	-2.8	-4.2
	(1) Demographics + Comorbidities + Out-of-Pocket (OOP) Cost + Education + Income	-0.8	-2.2	-3.3
	(2) = (1) + Average Days of Supply Per Refill	-1.2	-2.5	-3.4
	Notes:
	Average days of supply in all models are statistically significant (coefficients)
	Baseline difference in PDC refered to the differences in average PDCs between racial groups. A negative value for difference in average PDC indicates the group has lower average PDC than Whites

## Sheet: A7 - Mail Order
	Table A7.1 - % of Total Days Supplied Filled Through Mail-order Pharmarcy
	Race/Drug Class	Oral Antidiabetic	Antihypertensive	Antihyperlipidemic
	White	16.6135	17.8939	21.0238
	Asian	17.5298	20.4574	20.2052
	Black	8.02582	8.53104	11.068
	Hispanic	8.5837	10.9588	12.4163
	Table A7.2 - % of 90-day Supply in Mail-order Pharmarcy Refills
	Drug Class	% of 90-day Supply
	Oral Antidiabetic	96.9
	Antihypertensive	97.7
	Antihyperlipidemic	95.8
	Table A7.3 - Contribution of Mail-order to Racial/Ethnic Disparities in Medication Adherence
		Oral Antidiabetic	Antihypertensive	Antihyperlipidemic
		Average PDC for White Patients, %
		76.9	80.2	77
	Independent Variables Added to the Model	Differences in Average PDC between Hispanics and Whites, %
	Baseline	-8.39136	-7.9081	-9.17263
	Demographics + Comorbidities + Out-of-Pocket Cost + SES	-4.89663	-5.18504	-6.50782
	Demographics + Comorbidities + Out-of-Pocket Cost + SES + Mail Order	-4.31523	-4.57535	-5.92022
	Demographics + Comorbidities + Out-of-Pocket Cost + SES + Mail Order + Avg. Days of Supply Per Refill	-4.1	-4.6	-5.8
		Differences in Average PDC between Blacks and Whites, %
	Baseline	-7.47802	-7.78046	-8.65834
	Demographics + Comorbidities + Out-of-Pocket Cost + SES	-4.8484	-4.97809	-5.72559
	Demographics + Comorbidities + Out-of-Pocket Cost + SES + Mail Order	-4.23069	-4.74869	-5.25827
	Demographics + Comorbidities + Out-of-Pocket Cost + SES + Mail Order + Avg. Days of Supply Per Refill	-4.3	-4.5	-5.2
		Differences in Average PDC between Asians and Whites, %
	Baseline	-2.55743	-2.75242	-4.15813
	Demographics + Comorbidities + Out-of-Pocket Cost + SES	-0.768329	-2.1682	-3.31205
	Demographics + Comorbidities + Out-of-Pocket Cost + SES + Mail Order	-0.841422	-2.26668	-3.15196
	Demographics + Comorbidities + Out-of-Pocket Cost + SES + Mail Order + Avg. Days of Supply Per Refill	-1.1	-2.5	-3.3
	Notes:
	Average days of supply in all models are statistically significant (coefficients)
	Baseline difference in PDC refered to the differences in average PDCs between racial groups. A negative value for difference in average PDC indicates the group has lower average PDC than Whites

## Sheet: A8 - Gender
	Table A8.1 - Average PDC by Race, Gender, and Therapeutic Class
	Therapeutic Class		Oral Antidiabetic			Antihypertensive			Antihyperlipidemic
	Gender		M	F		M	F		M	F
	White		79.0688	74.4956		80.3603	80.0579	0	77.5103	76.3155
	Asian		74.5069	74.1301		77.3948	77.629	0	73.0903	72.465
	Black		71.2118	68.0208		73.409	71.6482	0	69.9441	66.7956
	Hispanic		69.5249	67.3209		72.1393	72.5899	0	68.5285	66.8369
	Table A8.2 - Contribution of Factors Towards Explaining the Racial Gradient in Medication Adherence by Gender
	Therapeutic Class		Oral Antidiabetic			Antihypertensive			Antihyperlipidemic
	Gender		M	F		M	F		M	F
	Covariates in the Model	Differences in Average PDC bewteen Hispanics and Whites, %
	Baseline		-9.54394	-7.17471		-8.22092	-7.46795		-8.98184	-9.47861
	(1) Demographics (Gender, Age, Geographic Area)		-7.41306	-5.70741		-6.88871	-6.10843		-7.47157	-8.25444
	(2) = (1) + Comorbidities (Charlson Index, Other Drugs Taken)		-6.69757	-5.13311		-6.50553	-5.72497		-7.22546	-7.97718
	(3) = (2) + Out-of-Pocket (OOP) Cost		-6.69722	-5.14402		-6.51592	-5.75102		-7.3409	-8.11963
	(4) = (3) + Education		-6.15626	-4.46131		-6.00695	-5.16865		-6.66041	-7.4822
	(5) = (4) + Income		-5.69043	-3.93558		-5.59856	-4.6225		-6.24844	-6.93942
		Differences in Average PDC bewteen Blacks and Whites, %
	Baseline		-7.85704	-6.47481		-6.95125	-8.40969		-7.56626	-9.51996
	(1) Demographics (Gender, Age, Geographic Area)		-6.69999	-5.98152		-6.01709	-7.03385		-6.48609	-7.90717
	(2) = (1) + Comorbidities (Charlson Index, Other Drugs Taken)		-6.40683	-5.62856		-5.75482	-6.73486		-6.43956	-7.75876
	(3) = (2) + Out-of-Pocket (OOP) Cost		-6.40649	-5.63872		-5.72782	-6.67097		-6.5403	-7.75514
	(4) = (3) + Education		-5.89162	-5.01837		-5.13465	-6.04979		-5.70044	-7.03328
	(5) = (4) + Income		-5.39912	-4.30531		-4.61078	-5.22397		-5.20782	-6.21219
		Differences in Average PDC bewteen Asians and Whites, %
	Baseline		-4.5619	-0.365507		-2.96541	-2.42891		-4.41999	-3.85048
	(1) Demographics (Gender, Age, Geographic Area)		-2.78373	1.8426		-2.27945	-1.94537		-3.11842	-3.16127
	(2) = (1) + Comorbidities (Charlson Index, Other Drugs Taken)		-1.79093	2.4943		-1.8393	-1.46993		-2.67876	-2.77281
	(3) = (2) + Out-of-Pocket (OOP) Cost		-1.7904	2.47567		-1.83058	-1.46339		-2.75719	-2.88941
	(4) = (3) + Education		-2.72627	1.31212		-2.39448	-2.05689		-3.35692	-3.40021
	(5) = (4) + Income		-2.59201	1.53659		-2.31885	-1.92573		-3.26931	-3.32868
	Note. This table shows how the racial differences in adherence evolved as we added in more controls into the model. In each step, the controls included all the controls from previous steps.
	Baseline gap in PDC are the difference in average (unadjusted) in PDC between racial groups. The averages for different racial groups were reported in Table A8.1.
	Differences in average PDC are calculated as the differences relative to Whites. A negative value indicates the group has lower average PDC than Whites.

## Sheet: A9 - Ordering of Covariates
Table A9.1 - Sensitivity Analysis of Ordering of Variable Entry
	Oral Antidiabetic	Antihypertensive	Antihyperlipidemic
	Average PDC for White Patients, %
	76.9	80.2	77
Independent Variables Added to the Model	Difference in Average PDC between Hispanics and Whites, %
Baseline	-8.4	-7.9	-9.2
Education only	-7.9	-7.4	-8.6
Income only	-7.1	-6.8	-8.2
	Difference in Average PDC between Blacks and Whites, %
Baseline	-7.5	-7.8	-8.7
Education only	-6.8	-7	-7.7
Income only	-6	-6.3	-7.3
	Difference in Average PDC between Asians and Whites, %
Baseline	-2.6	-2.8	-4.2
Education only	-3.7	-3.5	-4.9
Income only	-2.8	-3	-4.4
Note: Baseline refers to the difference in average PDC between groups without adjusting for any covariates.
Table A9.2 - Sensitivity Analysis of Ordering of Variable Entry
	Oral Antidiabetic	Antihypertensive	Antihyperlipidemic
	Average PDC for White Patients, %
	76.9	80.2	77
Independent Variables Added to the Model	Difference in Average PDC between Hispanics and Whites, %
Demographics + Comobidities + Out-of-Pocket (OOP) Cost	-6	-6.2	-7.6
Demographics + Comobidities + Out-of-Pocket (OOP) Cost + Education	-5.4	-5.6	-7
Demographics + Comobidities + Out-of-Pocket (OOP) Cost + Income	-5.1	-5.3	-6.7
Demographics + Comobidities + Out-of-Pocket (OOP) Cost + Education + Income	-4.9	-5.2	-6.5
	Difference in Average PDC between Blacks and Whites, %
Demographics + Comobidities + Out-of-Pocket (OOP) Cost	-6	-6.2	-7.2
Demographics + Comobidities + Out-of-Pocket (OOP) Cost + Education	-5.5	-5.6	-6.4
Demographics + Comobidities + Out-of-Pocket (OOP) Cost + Income	-5	-5.1	-5.9
Demographics + Comobidities + Out-of-Pocket (OOP) Cost + Education + Income	-4.8	-5	-5.7
	Difference in Average PDC between Asians and Whites, %
Demographics + Comobidities + Out-of-Pocket (OOP) Cost	0.1	-1.7	-2.8
Demographics + Comobidities + Out-of-Pocket (OOP) Cost + Education	-0.9	-2.3	-3.4
Demographics + Comobidities + Out-of-Pocket (OOP) Cost + Income	0	-1.9	-3
Demographics + Comobidities + Out-of-Pocket (OOP) Cost + Education + Income	-0.8	-2.2	-3.3
Notes:
Average days of supply in all models are statistically significant (coefficients)
A negative value for difference in average PDC indicates the group has lower average PDC than Whites
